# Supplementary material for: Humanin-G Ameliorates Hemorrhage-Induced Acute Lung Injury in Mice Through AMPKα1-Dependent and -Independent Mechanisms
Source: Biomedicines. 2024 Nov 15;12(11):2615. doi: 10.3390/biomedicines12112615 (PMC11592305; doi:10.3390/biomedicines12112615)
Supplement: Supplementary file 1 [file biomedicines-12-02615-s001.zip]

Archive with 1 entries (1 files):
- biomedicines-3241257-supplementary.pdf
